# Supplementary material for: Solvato/Vapochromism‐Based Alcohol Sensing through Metal–Organic Framework Thin Films with Coordinatively Unsaturated Metal Sites
Source: Small Sci. 2025 Feb 22;5(6):2400634. doi: 10.1002/smsc.202400634 (PMC12168603; doi:10.1002/smsc.202400634)
Supplement: Supplementary file 1 — Supplementary Material [file SMSC-5-2400634-s001.zip]

Archive with 2 entries (2 files):
- smsc202400634-sup-0001-SuppData-S1.pdf
- smsc202400634-sup-0002-SuppData-S2.txt
