# Supplementary material for: Solvato/Vapochromism‐Based Alcohol Sensing through Metal–Organic Framework Thin Films with Coordinatively Unsaturated Metal Sites
Source: Small Sci. 2025 Feb 22;5(6):2400634. doi: 10.1002/smsc.202400634 (PMC12168603; doi:10.1002/smsc.202400634)
Supplement: Supplementary file 1 — Supplementary Material [file SMSC-5-2400634-s001.zip › smsc202400634-sup-0002-SuppData-S2.txt]

Camera
using UnityEngine;
using System.Collections;

public class WebcamCapture : MonoBehaviour {

    

    private WebCamTexture webcamtex;

    
    void Start()
    {

        webcamtex = new WebCamTexture(); 
        
        Renderer _renderer = GetComponent<Renderer>();  
        _renderer.material.mainTexture = webcamtex;    
        webcamtex.Play();
    }

}

RGB
using System.Collections;
using System.Collections.Generic;
using System;
using UnityEngine;
using UnityEngine.UI;

public class RGBdebug : MonoBehaviour
{
	
	public Text RText;
	public Text GText;
	public Text BText;
	public Text ALCText;
	
	public static decimal ALC;

    
    {

	InvokeRepeating("Test", 1.0f, 1.0f);
    }

 
   void Test()
	{
        
        Renderer renderer = GetComponent<Renderer>();
       
        Color color = renderer.material.color;
       
        float red = color.r;
        float green = color.g;
        float blue = color.b;
	
	float x = red * 255;
	float y = green * 255;
	float z = blue * 255;
		
	float xx = Mathf.Round(x);
	float yy = Mathf.Round(y);
	float zz = Mathf.Round(z);

	
	decimal c = (decimal)color.g;
	decimal a = c * 255;
	decimal b = (decimal)(a * a);
	ALC = 97 * b / 10000 -57394 * a / 10000 + 46524 / 100;
	
	float alc = (float)ALC;
	
	
	
	RText.text = string.Format("R	{0}", xx);
	GText.text = string.Format("G	{0}", yy);
	BText.text = string.Format("B	{0}", zz);

	
	if(ALC > 100)
	ALCText.text = string.Format("ERROR");
	else if(ALC < 0)
	ALCText.text = string.Format("ERROR");
	else
	ALCText.text = string.Format("ALC.	{0} %", Mathf.Round(alc));
	}
	
}

Colourdisplay
using UnityEngine;

public class ColorPicker : MonoBehaviour
{
    public Camera renderCamera;
    public RenderTexture renderTexture; 
    public Renderer targetRenderer; 

    void Update()
    {
       
        Texture2D tempTexture = new Texture2D(renderTexture.width, renderTexture.height, TextureFormat.RGB24, false);

      
        RenderTexture.active = renderTexture;
        tempTexture.ReadPixels(new Rect(0, 0, renderTexture.width, renderTexture.height), 0, 0);
        tempTexture.Apply();

        
        Color color = tempTexture.GetPixel(renderTexture.width / 2, renderTexture.height / 2);

        
        targetRenderer.material.color = color;

       
        RenderTexture.active = null;
        Destroy(tempTexture);
    }
}

Botton
using System.Collections;
using System.Collections.Generic;
using UnityEngine;
using UnityEngine.UI;
 
public class Button : MonoBehaviour {
	
	public Text savebutton;


    
    public void OnClick(){
	
	
	decimal ALCHOL = RGBdebug.ALC;

	
	float alchol = (float)ALCHOL;

	
	if(alchol > 100)
	savebutton.text = string.Format("savedate" + "\n" + "ERROR");
	else if(alchol < 0)
	savebutton.text = string.Format("savedate" + "\n" + "ERROR");       
	else
	savebutton.text = string.Format("savedate" + "\n" + "ALC. {0} %", Mathf.Round(alchol));
    }
}

GetLocation
using UnityEngine;
using System.Collections;

public class LocationUpdater : MonoBehaviour
{
    public float IntervalSeconds = 1.0f;
    public LocationServiceStatus Status;
    public LocationInfo Location;

    IEnumerator Start()
    {
        while (true)
        {
            this.Status = Input.location.status;
            if (Input.location.isEnabledByUser)
            {
                switch(this.Status)
                {
                    case LocationServiceStatus.Stopped:
                        Input.location.Start();
                        break;
                    case LocationServiceStatus.Running:
                        this.Location = Input.location.lastData;
                        break;
                    default:
                        break;
                }
            }
            else
            {
                Debug.Log("location is disabled by user");
            }

            
            yield return new WaitForSeconds(IntervalSeconds);
        }
    }
}

TextLocation
using UnityEngine;
using UnityEngine.UI;

public class LocationRenderer : MonoBehaviour
{
    public LocationUpdater updater;
    public Text text;
 
    void Update()
    {
        text.text = "lat:" + updater.Location.latitude.ToString()
                  + "\n" + "lng:" + updater.Location.longitude.ToString();
    }
}

DateTime
using UnityEngine;
using UnityEngine.UI;


public class TimeTest : MonoBehaviour
{
    private Text _text; 
    private void Awake()
    {
        _text = GetComponent<Text>();   
    }
    private void Update()
    {
        _text.text = System.DateTime.Now.ToString();    
    }
}
